# Supplementary material for: Prognostic Value of a Three-DNA Methylation Biomarker in Patients with Soft Tissue Sarcoma
Source: J Oncol. 2020 May 15;2020:8106212. doi: 10.1155/2020/8106212 (PMC7245661; doi:10.1155/2020/8106212)
Supplement: Supplementary Materials — Supplementary 1: the 257 sarcoma samples used in this study; their corresponding histological subtypes all belong to soft tissue sarcoma. Supplementary 2: the 129 samples in the training dataset. Supplementary 3: the 128 samples in the testing dataset. Supplementary Table 1: the OS and DNA methylation level or gene expression of the 3-DNA methylation biomarker and other known biomarkers listed above in the testing dataset. Supplementary Figure 1: distribution histograms of the risk score based on the 3-DNA methylation biomarker both in the training and in the testing datasets. Supplementary Figure 2: Kaplan–Meier and ROC analyses of the 3 sites in testing dataset. Supplementary Figure 3: Kaplan–Meier and ROC curves in two groups; grouping is based on their median age 61 at initial diagnosis. Supplementary Figure 4: Kaplan–Meier and ROC curves for STS patients in different sex groups. Supplementary Figure 5: Kaplan–Meier and ROC analyses for STS patients whose tumors belong to different histologic subtypes. Supplementary Figure 6: Kaplan–Meier and ROC analyses for STS patients with tumor originating from different tissues. Supplementary Figures 7–11: Kaplan–Meier and ROC analyses of the MST1 methylation biomarker for STS patients with different clinical characteristics. [file 8106212.f1.zip]

Archive with 4 entries (4 files):
- 8106212.f1/mat.8106212.v2.pdf
- 8106212.f1/Supplementary Data 1_JO_3073866.xlsx
- 8106212.f1/Supplementary Data 2_JO_3073867.xlsx
- 8106212.f1/Supplementary Data 3_JO_3073868.xlsx
