# Supplementary material for: Prognostic Value of a Three-DNA Methylation Biomarker in Patients with Soft Tissue Sarcoma
Source: J Oncol. 2020 May 15;2020:8106212. doi: 10.1155/2020/8106212 (PMC7245661; doi:10.1155/2020/8106212)
Supplement: Supplementary Materials — Supplementary 1: the 257 sarcoma samples used in this study; their corresponding histological subtypes all belong to soft tissue sarcoma. Supplementary 2: the 129 samples in the training dataset. Supplementary 3: the 128 samples in the testing dataset. Supplementary Table 1: the OS and DNA methylation level or gene expression of the 3-DNA methylation biomarker and other known biomarkers listed above in the testing dataset. Supplementary Figure 1: distribution histograms of the risk score based on the 3-DNA methylation biomarker both in the training and in the testing datasets. Supplementary Figure 2: Kaplan–Meier and ROC analyses of the 3 sites in testing dataset. Supplementary Figure 3: Kaplan–Meier and ROC curves in two groups; grouping is based on their median age 61 at initial diagnosis. Supplementary Figure 4: Kaplan–Meier and ROC curves for STS patients in different sex groups. Supplementary Figure 5: Kaplan–Meier and ROC analyses for STS patients whose tumors belong to different histologic subtypes. Supplementary Figure 6: Kaplan–Meier and ROC analyses for STS patients with tumor originating from different tissues. Supplementary Figures 7–11: Kaplan–Meier and ROC analyses of the MST1 methylation biomarker for STS patients with different clinical characteristics. [file 8106212.f1.zip › 8106212.f1/Supplementary Data 1_JO_3073866.xlsx]

## Sheet: Sheet1
Tags	primary_diagnosis
TCGA-IW-A3M5	Leiomyosarcoma, NOS
TCGA-WK-A8XT	Synovial sarcoma, spindle cell
TCGA-HB-A3L4	Leiomyosarcoma, NOS
TCGA-DX-A23V	Dedifferentiated liposarcoma
TCGA-DX-A1L0	Dedifferentiated liposarcoma
TCGA-DX-A23T	Dedifferentiated liposarcoma
TCGA-DX-A23Y	Dedifferentiated liposarcoma
TCGA-DX-A23Z	Dedifferentiated liposarcoma
TCGA-JV-A75J	Leiomyosarcoma, NOS
TCGA-X6-A7WB	Leiomyosarcoma, NOS
TCGA-DX-A1L3	Dedifferentiated liposarcoma
TCGA-KD-A5QU	Leiomyosarcoma, NOS
TCGA-WK-A8XX	Leiomyosarcoma, NOS
TCGA-IF-A4AJ	Leiomyosarcoma, NOS
TCGA-KD-A5QS	Leiomyosarcoma, NOS
TCGA-DX-A1L1	Dedifferentiated liposarcoma
TCGA-X6-A8C6	Fibromyxosarcoma
TCGA-DX-AB2X	Undifferentiated sarcoma
TCGA-QQ-A5VB	Leiomyosarcoma, NOS
TCGA-DX-AB3A	Dedifferentiated liposarcoma
TCGA-3B-A9HL	Dedifferentiated liposarcoma
TCGA-DX-A3U6	Dedifferentiated liposarcoma
TCGA-DX-A6BK	Dedifferentiated liposarcoma
TCGA-QQ-A5VA	Dedifferentiated liposarcoma
TCGA-DX-A6YQ	Fibromyxosarcoma
TCGA-FX-A48G	Leiomyosarcoma, NOS
TCGA-DX-A3LS	Dedifferentiated liposarcoma
TCGA-3B-A9HV	Leiomyosarcoma, NOS
TCGA-WK-A8XO	Dedifferentiated liposarcoma
TCGA-LI-A9QH	Undifferentiated sarcoma
TCGA-DX-A7ER	Synovial sarcoma, spindle cell
TCGA-DX-A8BS	Undifferentiated sarcoma
TCGA-DX-A48J	Leiomyosarcoma, NOS
TCGA-DX-A23U	Dedifferentiated liposarcoma
TCGA-IS-A3K6	Leiomyosarcoma, NOS
TCGA-JV-A5VF	Leiomyosarcoma, NOS
TCGA-DX-A3UE	Leiomyosarcoma, NOS
TCGA-DX-A3U9	Leiomyosarcoma, NOS
TCGA-WK-A8XQ	Dedifferentiated liposarcoma
TCGA-DX-A3U7	Leiomyosarcoma, NOS
TCGA-DX-A8BU	Malignant fibrous histiocytoma
TCGA-WK-A8XZ	Leiomyosarcoma, NOS
TCGA-DX-A2J0	Dedifferentiated liposarcoma
TCGA-DX-A6YV	Fibromyxosarcoma
TCGA-PC-A5DN	Leiomyosarcoma, NOS
TCGA-DX-A6B8	Leiomyosarcoma, NOS
TCGA-DX-A8BJ	Malignant fibrous histiocytoma
TCGA-IF-A3RQ	Dedifferentiated liposarcoma
TCGA-QQ-A5V9	Undifferentiated sarcoma
TCGA-DX-A1KU	Dedifferentiated liposarcoma
TCGA-DX-A1KY	Dedifferentiated liposarcoma
TCGA-DX-A8BX	Undifferentiated sarcoma
TCGA-DX-AB2J	Undifferentiated sarcoma
TCGA-X6-A8C3	Fibromyxosarcoma
TCGA-DX-AB2L	Fibromyxosarcoma
TCGA-DX-A1KZ	Dedifferentiated liposarcoma
TCGA-DX-A48O	Leiomyosarcoma, NOS
TCGA-QC-A7B5	Undifferentiated sarcoma
TCGA-DX-A8BP	Malignant fibrous histiocytoma
TCGA-DX-A6BF	Dedifferentiated liposarcoma
TCGA-DX-AB3C	Synovial sarcoma, spindle cell
TCGA-DX-A3UD	Leiomyosarcoma, NOS
TCGA-JV-A5VE	Leiomyosarcoma, NOS
TCGA-K1-A6RT	Leiomyosarcoma, NOS
TCGA-Z4-AAPG	Undifferentiated sarcoma
TCGA-Z4-AAPF	Synovial sarcoma, NOS
TCGA-DX-A3U5	Dedifferentiated liposarcoma
TCGA-QC-A6FX	Undifferentiated sarcoma
TCGA-DX-AB2H	Dedifferentiated liposarcoma
TCGA-SG-A6Z4	Undifferentiated sarcoma
TCGA-DX-A3UC	Leiomyosarcoma, NOS
TCGA-FX-A3TO	Giant cell sarcoma
TCGA-DX-A6YT	Fibromyxosarcoma
TCGA-HS-A5N9	Leiomyosarcoma, NOS
TCGA-DX-AB2S	Fibromyxosarcoma
TCGA-WP-A9GB	Leiomyosarcoma, NOS
TCGA-K1-A6RV	Leiomyosarcoma, NOS
TCGA-DX-A3M1	Dedifferentiated liposarcoma
TCGA-FX-A3NJ	Leiomyosarcoma, NOS
TCGA-3B-A9HJ	Dedifferentiated liposarcoma
TCGA-LI-A67I	Fibromyxosarcoma
TCGA-DX-A6BE	Dedifferentiated liposarcoma
TCGA-IF-A4AK	Leiomyosarcoma, NOS
TCGA-DX-A8BO	Undifferentiated sarcoma
TCGA-DX-AB2V	Fibromyxosarcoma
TCGA-DX-AB32	Fibromyxosarcoma
TCGA-3B-A9HI	Dedifferentiated liposarcoma
TCGA-3B-A9HT	Leiomyosarcoma, NOS
TCGA-X6-A7WD	Leiomyosarcoma, NOS
TCGA-DX-AB3B	Synovial sarcoma, spindle cell
TCGA-DX-A7ES	Dedifferentiated liposarcoma
TCGA-VT-A80J	Undifferentiated sarcoma
TCGA-DX-A8BK	Undifferentiated sarcoma
TCGA-SI-AA8C	Malignant peripheral nerve sheath tumor
TCGA-MO-A47P	Liposarcoma, well differentiated
TCGA-K1-A42X	Leiomyosarcoma, NOS
TCGA-DX-AB2G	Dedifferentiated liposarcoma
TCGA-DX-A6BG	Dedifferentiated liposarcoma
TCGA-X6-A8C5	Leiomyosarcoma, NOS
TCGA-DX-A6YZ	Fibromyxosarcoma
TCGA-DX-A48V	Leiomyosarcoma, NOS
TCGA-DX-A8BQ	Malignant fibrous histiocytoma
TCGA-WK-A8XS	Leiomyosarcoma, NOS
TCGA-QQ-A8VF	Leiomyosarcoma, NOS
TCGA-QQ-A5VD	Leiomyosarcoma, NOS
TCGA-VT-A80G	Undifferentiated sarcoma
TCGA-DX-A2J4	Dedifferentiated liposarcoma
TCGA-DX-A6YU	Fibromyxosarcoma
TCGA-HS-A5N7	Leiomyosarcoma, NOS
TCGA-QQ-A8VD	Abdominal fibromatosis
TCGA-DX-AB2W	Malignant fibrous histiocytoma
TCGA-DX-AB2F	Dedifferentiated liposarcoma
TCGA-K1-A3PO	Leiomyosarcoma, NOS
TCGA-X6-A7WC	Leiomyosarcoma, NOS
TCGA-PT-A8TR	Myxoid leiomyosarcoma
TCGA-X2-A95T	Leiomyosarcoma, NOS
TCGA-HS-A5NA	Leiomyosarcoma, NOS
TCGA-3B-A9HU	Leiomyosarcoma, NOS
TCGA-MJ-A850	Synovial sarcoma, spindle cell
TCGA-MJ-A68H	Leiomyosarcoma, NOS
TCGA-3B-A9HX	Leiomyosarcoma, NOS
TCGA-MB-A5YA	Leiomyosarcoma, NOS
TCGA-IE-A6BZ	Undifferentiated sarcoma
TCGA-X9-A971	Leiomyosarcoma, NOS
TCGA-DX-A8BR	Malignant fibrous histiocytoma
TCGA-FX-A3RE	Leiomyosarcoma, NOS
TCGA-DX-A2J1	Dedifferentiated liposarcoma
TCGA-DX-A1L4	Dedifferentiated liposarcoma
TCGA-DX-A3M2	Dedifferentiated liposarcoma
TCGA-DX-A48R	Leiomyosarcoma, NOS
TCGA-DX-A8BN	Undifferentiated sarcoma
TCGA-IW-A3M6	Leiomyosarcoma, NOS
TCGA-X6-A8C7	Synovial sarcoma, biphasic
TCGA-DX-A6B9	Leiomyosarcoma, NOS
TCGA-DX-A7EU	Fibromyxosarcoma
TCGA-DX-A48N	Dedifferentiated liposarcoma
TCGA-DX-A240	Dedifferentiated liposarcoma
TCGA-DX-A6Z0	Fibromyxosarcoma
TCGA-FX-A8OO	Synovial sarcoma, NOS
TCGA-DX-AB2P	Malignant fibrous histiocytoma
TCGA-DX-A7EF	Undifferentiated sarcoma
TCGA-DX-A3U8	Leiomyosarcoma, NOS
TCGA-HS-A5N8	Leiomyosarcoma, NOS
TCGA-DX-A48L	Leiomyosarcoma, NOS
TCGA-DX-AATS	Undifferentiated sarcoma
TCGA-HB-A5W3	Leiomyosarcoma, NOS
TCGA-X6-A8C4	Undifferentiated sarcoma
TCGA-K1-A6RU	Fibromyxosarcoma
TCGA-HB-A3YV	Giant cell sarcoma
TCGA-DX-A8BH	Undifferentiated sarcoma
TCGA-DX-A7EI	Dedifferentiated liposarcoma
TCGA-3R-A8YX	Dedifferentiated liposarcoma
TCGA-MO-A47R	Leiomyosarcoma, NOS
TCGA-SI-A71O	Malignant peripheral nerve sheath tumor
TCGA-SG-A6Z7	Dedifferentiated liposarcoma
TCGA-IE-A3OV	Leiomyosarcoma, NOS
TCGA-DX-AB36	Dedifferentiated liposarcoma
TCGA-PC-A5DL	Leiomyosarcoma, NOS
TCGA-DX-A8BZ	Leiomyosarcoma, NOS
TCGA-WK-A8Y0	Undifferentiated sarcoma
TCGA-DX-A6YX	Fibromyxosarcoma
TCGA-3B-A9I1	Leiomyosarcoma, NOS
TCGA-DX-A1KW	Dedifferentiated liposarcoma
TCGA-WK-A8XY	Leiomyosarcoma, NOS
TCGA-DX-AB30	Fibromyxosarcoma
TCGA-DX-AB37	Dedifferentiated liposarcoma
TCGA-QQ-A8VG	Malignant peripheral nerve sheath tumor
TCGA-DX-A3UA	Leiomyosarcoma, NOS
TCGA-SI-AA8B	Undifferentiated sarcoma
TCGA-PC-A5DM	Leiomyosarcoma, NOS
TCGA-N1-A6IA	Leiomyosarcoma, NOS
TCGA-PC-A5DP	Leiomyosarcoma, NOS
TCGA-3B-A9HR	Leiomyosarcoma, NOS
TCGA-DX-A3UF	Leiomyosarcoma, NOS
TCGA-3B-A9HS	Myxoid leiomyosarcoma
TCGA-X6-A7W8	Fibromyxosarcoma
TCGA-DX-A8BV	Fibromyxosarcoma
TCGA-3B-A9HP	Leiomyosarcoma, NOS
TCGA-DX-A7EQ	Synovial sarcoma, spindle cell
TCGA-QQ-A8VH	Malignant peripheral nerve sheath tumor
TCGA-IS-A3KA	Leiomyosarcoma, NOS
TCGA-PC-A5DO	Leiomyosarcoma, NOS
TCGA-DX-A7EN	Leiomyosarcoma, NOS
TCGA-FX-A76Y	Leiomyosarcoma, NOS
TCGA-IE-A4EJ	Giant cell sarcoma
TCGA-DX-A6BA	Leiomyosarcoma, NOS
TCGA-FX-A2QS	Dedifferentiated liposarcoma
TCGA-X9-A973	Undifferentiated sarcoma
TCGA-PC-A5DK	Leiomyosarcoma, NOS
TCGA-DX-A8BM	Undifferentiated sarcoma
TCGA-DX-A1L2	Dedifferentiated liposarcoma
TCGA-3B-A9HY	Leiomyosarcoma, NOS
TCGA-MB-A8JL	Leiomyosarcoma, NOS
TCGA-3B-A9HQ	Leiomyosarcoma, NOS
TCGA-K1-A3PN	Leiomyosarcoma, NOS
TCGA-KD-A5QT	Leiomyosarcoma, NOS
TCGA-DX-AB2E	Fibromyxosarcoma
TCGA-DX-A48P	Leiomyosarcoma, NOS
TCGA-QQ-A5V2	Malignant fibrous histiocytoma
TCGA-DX-A6YS	Fibromyxosarcoma
TCGA-DX-A3UB	Leiomyosarcoma, NOS
TCGA-DX-A7ET	Undifferentiated sarcoma
TCGA-RN-A68Q	Malignant peripheral nerve sheath tumor
TCGA-IE-A4EI	Leiomyosarcoma, NOS
TCGA-SI-A71Q	Malignant peripheral nerve sheath tumor
TCGA-DX-AB35	Dedifferentiated liposarcoma
TCGA-DX-A6BH	Dedifferentiated liposarcoma
TCGA-IE-A4EH	Leiomyosarcoma, NOS
TCGA-DX-A3LU	Dedifferentiated liposarcoma
TCGA-Z4-A8JB	Aggressive fibromatosis
TCGA-RN-AAAQ	Malignant peripheral nerve sheath tumor
TCGA-DX-A6YR	Fibromyxosarcoma
TCGA-DX-AB2T	Fibromyxosarcoma
TCGA-DX-A8BG	Fibromyxosarcoma
TCGA-DX-A6BB	Leiomyosarcoma, NOS
TCGA-Z4-A9VC	Dedifferentiated liposarcoma
TCGA-MJ-A68J	Fibromyxosarcoma
TCGA-X6-A8C2	Undifferentiated sarcoma
TCGA-DX-A8BT	Malignant fibrous histiocytoma
TCGA-IS-A3K8	Myxoid leiomyosarcoma
TCGA-SI-A71P	Malignant peripheral nerve sheath tumor
TCGA-IE-A4EK	Leiomyosarcoma, NOS
TCGA-DX-A48K	Leiomyosarcoma, NOS
TCGA-UE-A6QT	Pleomorphic liposarcoma
TCGA-QQ-A8VB	Malignant peripheral nerve sheath tumor
TCGA-MB-A8JK	Undifferentiated sarcoma
TCGA-DX-AB2Z	Malignant fibrous histiocytoma
TCGA-IW-A3M4	Leiomyosarcoma, NOS
TCGA-DX-A48U	Leiomyosarcoma, NOS
TCGA-QQ-A5VC	Leiomyosarcoma, NOS
TCGA-DX-A6Z2	Leiomyosarcoma, NOS
TCGA-DX-A3LT	Dedifferentiated liposarcoma
TCGA-HB-A2OT	Undifferentiated sarcoma
TCGA-SG-A849	Undifferentiated sarcoma
TCGA-MB-A5Y8	Undifferentiated sarcoma
TCGA-DX-A8BL	Undifferentiated sarcoma
TCGA-HB-A43Z	Leiomyosarcoma, NOS
TCGA-3B-A9HZ	Leiomyosarcoma, NOS
TCGA-DX-A7EO	Synovial sarcoma, biphasic
TCGA-DX-A23R	Dedifferentiated liposarcoma
TCGA-FX-A3NK	Dedifferentiated liposarcoma
TCGA-3B-A9I3	Leiomyosarcoma, NOS
TCGA-KF-A41W	Leiomyosarcoma, NOS
TCGA-DX-AB2O	Malignant fibrous histiocytoma
TCGA-VT-AB3D	Undifferentiated sarcoma
TCGA-DX-AB2Q	Malignant fibrous histiocytoma
TCGA-DX-A3LW	Dedifferentiated liposarcoma
TCGA-DX-A2IZ	Dedifferentiated liposarcoma
TCGA-3B-A9I0	Leiomyosarcoma, NOS
TCGA-IS-A3K7	Leiomyosarcoma, NOS
TCGA-QC-AA9N	Undifferentiated sarcoma
TCGA-3B-A9HO	Dedifferentiated liposarcoma
TCGA-DX-A6B7	Leiomyosarcoma, NOS
TCGA-K1-A42W	Leiomyosarcoma, NOS
TCGA-DX-A7EM	Leiomyosarcoma, NOS
TCGA-DX-A7EL	Leiomyosarcoma, NOS
TCGA-DX-A1KX	Dedifferentiated liposarcoma
