# Supplementary material for: Prognostic Value of a Three-DNA Methylation Biomarker in Patients with Soft Tissue Sarcoma
Source: J Oncol. 2020 May 15;2020:8106212. doi: 10.1155/2020/8106212 (PMC7245661; doi:10.1155/2020/8106212)
Supplement: Supplementary Materials — Supplementary 1: the 257 sarcoma samples used in this study; their corresponding histological subtypes all belong to soft tissue sarcoma. Supplementary 2: the 129 samples in the training dataset. Supplementary 3: the 128 samples in the testing dataset. Supplementary Table 1: the OS and DNA methylation level or gene expression of the 3-DNA methylation biomarker and other known biomarkers listed above in the testing dataset. Supplementary Figure 1: distribution histograms of the risk score based on the 3-DNA methylation biomarker both in the training and in the testing datasets. Supplementary Figure 2: Kaplan–Meier and ROC analyses of the 3 sites in testing dataset. Supplementary Figure 3: Kaplan–Meier and ROC curves in two groups; grouping is based on their median age 61 at initial diagnosis. Supplementary Figure 4: Kaplan–Meier and ROC curves for STS patients in different sex groups. Supplementary Figure 5: Kaplan–Meier and ROC analyses for STS patients whose tumors belong to different histologic subtypes. Supplementary Figure 6: Kaplan–Meier and ROC analyses for STS patients with tumor originating from different tissues. Supplementary Figures 7–11: Kaplan–Meier and ROC analyses of the MST1 methylation biomarker for STS patients with different clinical characteristics. [file 8106212.f1.zip › 8106212.f1/Supplementary Data 2_JO_3073867.xlsx]

## Sheet: Sheet1
training dataset samples
TCGA-DX-A48J
TCGA-3B-A9HJ
TCGA-HS-A5N9
TCGA-RN-A68Q
TCGA-3R-A8YX
TCGA-SI-A71O
TCGA-WK-A8XZ
TCGA-DX-A3LU
TCGA-DX-A48R
TCGA-QQ-A5VD
TCGA-DX-A7EI
TCGA-QC-A6FX
TCGA-Z4-AAPF
TCGA-DX-A3U7
TCGA-DX-A3U9
TCGA-DX-AB30
TCGA-MB-A5Y8
TCGA-Z4-AAPG
TCGA-DX-A2J1
TCGA-X6-A8C6
TCGA-DX-A8BP
TCGA-SI-AA8C
TCGA-DX-A3UA
TCGA-DX-A1L0
TCGA-QQ-A8VH
TCGA-X6-A8C2
TCGA-FX-A3NK
TCGA-X9-A973
TCGA-DX-A6BE
TCGA-DX-A2J4
TCGA-X6-A8C4
TCGA-DX-A3U6
TCGA-PC-A5DK
TCGA-HB-A3YV
TCGA-DX-A3U5
TCGA-K1-A6RU
TCGA-DX-A8BK
TCGA-DX-AB37
TCGA-KD-A5QT
TCGA-IS-A3K8
TCGA-DX-A7EF
TCGA-K1-A42W
TCGA-WK-A8Y0
TCGA-HB-A43Z
TCGA-IE-A4EI
TCGA-PT-A8TR
TCGA-WK-A8XO
TCGA-HB-A5W3
TCGA-DX-AB36
TCGA-DX-A8BN
TCGA-X6-A7WB
TCGA-X6-A8C7
TCGA-DX-A1KW
TCGA-X6-A7W8
TCGA-PC-A5DO
TCGA-DX-A7ES
TCGA-K1-A6RV
TCGA-DX-A6YX
TCGA-VT-A80J
TCGA-QQ-A5V9
TCGA-DX-A3M2
TCGA-JV-A75J
TCGA-DX-A3LS
TCGA-DX-A23U
TCGA-N1-A6IA
TCGA-3B-A9HS
TCGA-DX-A3UE
TCGA-QQ-A8VG
TCGA-DX-A3LW
TCGA-DX-A3UD
TCGA-DX-A8BO
TCGA-MB-A8JL
TCGA-DX-A6YU
TCGA-FX-A3RE
TCGA-3B-A9HR
TCGA-LI-A67I
TCGA-HS-A5NA
TCGA-DX-A48P
TCGA-3B-A9HT
TCGA-DX-AB2G
TCGA-3B-A9I0
TCGA-DX-A6BA
TCGA-DX-A1L2
TCGA-DX-A1L4
TCGA-DX-A8BX
TCGA-DX-A48O
TCGA-FX-A3TO
TCGA-JV-A5VF
TCGA-DX-A8BU
TCGA-DX-A48N
TCGA-MB-A8JK
TCGA-PC-A5DP
TCGA-DX-A7EM
TCGA-IS-A3KA
TCGA-DX-A48V
TCGA-PC-A5DN
TCGA-DX-A7EL
TCGA-DX-A3UF
TCGA-IE-A6BZ
TCGA-DX-A6BB
TCGA-DX-A3U8
TCGA-IW-A3M4
TCGA-DX-A6YV
TCGA-K1-A6RT
TCGA-DX-A3M1
TCGA-IF-A3RQ
TCGA-X9-A971
TCGA-3B-A9HL
TCGA-DX-A7EQ
TCGA-KF-A41W
TCGA-DX-A7EN
TCGA-3B-A9HV
TCGA-FX-A3NJ
TCGA-DX-AB3B
TCGA-JV-A5VE
TCGA-MB-A5YA
TCGA-KD-A5QU
TCGA-DX-A6B9
TCGA-WK-A8XQ
TCGA-WK-A8XT
TCGA-DX-A6YS
TCGA-DX-A8BT
TCGA-QQ-A8VF
TCGA-DX-A8BR
TCGA-DX-A6Z2
TCGA-3B-A9HO
TCGA-FX-A2QS
TCGA-VT-AB3D
TCGA-DX-A7EO
