# Supplementary material for: Prognostic Value of a Three-DNA Methylation Biomarker in Patients with Soft Tissue Sarcoma
Source: J Oncol. 2020 May 15;2020:8106212. doi: 10.1155/2020/8106212 (PMC7245661; doi:10.1155/2020/8106212)
Supplement: Supplementary Materials — Supplementary 1: the 257 sarcoma samples used in this study; their corresponding histological subtypes all belong to soft tissue sarcoma. Supplementary 2: the 129 samples in the training dataset. Supplementary 3: the 128 samples in the testing dataset. Supplementary Table 1: the OS and DNA methylation level or gene expression of the 3-DNA methylation biomarker and other known biomarkers listed above in the testing dataset. Supplementary Figure 1: distribution histograms of the risk score based on the 3-DNA methylation biomarker both in the training and in the testing datasets. Supplementary Figure 2: Kaplan–Meier and ROC analyses of the 3 sites in testing dataset. Supplementary Figure 3: Kaplan–Meier and ROC curves in two groups; grouping is based on their median age 61 at initial diagnosis. Supplementary Figure 4: Kaplan–Meier and ROC curves for STS patients in different sex groups. Supplementary Figure 5: Kaplan–Meier and ROC analyses for STS patients whose tumors belong to different histologic subtypes. Supplementary Figure 6: Kaplan–Meier and ROC analyses for STS patients with tumor originating from different tissues. Supplementary Figures 7–11: Kaplan–Meier and ROC analyses of the MST1 methylation biomarker for STS patients with different clinical characteristics. [file 8106212.f1.zip › 8106212.f1/Supplementary Data 3_JO_3073868.xlsx]

## Sheet: Sheet1
testing dataset samples
TCGA-DX-A6YR
TCGA-DX-A6YT
TCGA-DX-A6YZ
TCGA-FX-A76Y
TCGA-MJ-A850
TCGA-SG-A849
TCGA-X6-A7WC
TCGA-X6-A7WD
TCGA-DX-A6Z0
TCGA-DX-A7ER
TCGA-DX-A7ET
TCGA-DX-A7EU
TCGA-FX-A8OO
TCGA-QQ-A5VB
TCGA-VT-A80G
TCGA-X6-A8C3
TCGA-X6-A8C5
TCGA-DX-A8BH
TCGA-DX-A8BQ
TCGA-DX-A8BS
TCGA-DX-A8BV
TCGA-DX-A8BZ
TCGA-LI-A9QH
TCGA-QQ-A8VB
TCGA-WK-A8XS
TCGA-WK-A8XX
TCGA-WK-A8XY
TCGA-WP-A9GB
TCGA-X2-A95T
TCGA-Z4-A8JB
TCGA-Z4-A9VC
TCGA-3B-A9HI
TCGA-3B-A9HP
TCGA-3B-A9HQ
TCGA-DX-AB2F
TCGA-DX-AB2J
TCGA-DX-AB2P
TCGA-DX-AB2T
TCGA-DX-AB2X
TCGA-DX-AB2Z
TCGA-SI-AA8B
TCGA-3B-A9HU
TCGA-3B-A9HX
TCGA-3B-A9HY
TCGA-3B-A9HZ
TCGA-3B-A9I1
TCGA-3B-A9I3
TCGA-DX-AB2E
TCGA-DX-AB2H
TCGA-DX-AB2O
TCGA-DX-AB2Q
TCGA-DX-AB2S
TCGA-DX-AB2W
TCGA-QC-AA9N
TCGA-QQ-A8VD
TCGA-RN-AAAQ
TCGA-DX-A8BG
TCGA-DX-A8BJ
TCGA-DX-A8BL
TCGA-DX-A8BM
TCGA-DX-AATS
TCGA-DX-AB2L
TCGA-DX-AB2V
TCGA-DX-AB32
TCGA-DX-AB35
TCGA-DX-AB3A
TCGA-DX-AB3C
TCGA-DX-A2IZ
TCGA-DX-A2J0
TCGA-DX-A3LT
TCGA-HB-A2OT
TCGA-HB-A3L4
TCGA-IS-A3K6
TCGA-IS-A3K7
TCGA-IW-A3M5
TCGA-IW-A3M6
TCGA-K1-A3PO
TCGA-IE-A3OV
TCGA-K1-A3PN
TCGA-DX-A1KU
TCGA-DX-A1KX
TCGA-DX-A1KY
TCGA-DX-A1KZ
TCGA-DX-A1L1
TCGA-DX-A1L3
TCGA-FX-A48G
TCGA-IE-A4EH
TCGA-IE-A4EJ
TCGA-IE-A4EK
TCGA-IF-A4AJ
TCGA-IF-A4AK
TCGA-K1-A42X
TCGA-MO-A47P
TCGA-MO-A47R
TCGA-DX-A23R
TCGA-DX-A23T
TCGA-HS-A5N7
TCGA-HS-A5N8
TCGA-PC-A5DL
TCGA-DX-A23Y
TCGA-DX-A23Z
TCGA-DX-A240
TCGA-KD-A5QS
TCGA-PC-A5DM
TCGA-DX-A23V
TCGA-DX-A3UB
TCGA-DX-A3UC
TCGA-DX-A48K
TCGA-DX-A48L
TCGA-DX-A48U
TCGA-DX-A6B7
TCGA-DX-A6B8
TCGA-DX-A6BF
TCGA-DX-A6BG
TCGA-DX-A6BH
TCGA-DX-A6BK
TCGA-MJ-A68H
TCGA-MJ-A68J
TCGA-QQ-A5V2
TCGA-QQ-A5VA
TCGA-QQ-A5VC
TCGA-SG-A6Z7
TCGA-UE-A6QT
TCGA-DX-A6YQ
TCGA-QC-A7B5
TCGA-SG-A6Z4
TCGA-SI-A71P
TCGA-SI-A71Q
